# Supplementary material for: Associations between Healthy Lifestyle and All-Cause Mortality in Individuals with Metabolic Associated Fatty Liver Disease
Source: Nutrients. 2022 Oct 11;14(20):4222. doi: 10.3390/nu14204222 (PMC9609442; doi:10.3390/nu14204222)
Supplement: Supplementary file 1 [file nutrients-14-04222-s001.zip]

Archive with 1 entries (1 files):
- nutrients-1941890-supplementary.pdf
